# Supplementary material for: Physiology-Mimicking Microfluidic Oxygenator with Good Hemocompatibility for In Vitro Respiratory Support of Preterm Infants
Source: Micromachines (Basel). 2026 Jun 20;17(6):745. doi: 10.3390/mi17060745 (PMC13302908; doi:10.3390/mi17060745)
Supplement: Supplementary file 1 [file micromachines-17-00745-s001.zip]

Archive with 2 entries (2 files):
- micromachines-4306780-supplementary.pdf
- micromachines-4306780-Video S1.mp4
